# Supplementary material for: E-cadherin focuses protrusion formation at the front of migrating cells by impeding actin flow
Source: Nat Commun. 2020 Oct 26;11:5397. doi: 10.1038/s41467-020-19114-z (PMC7588466; doi:10.1038/s41467-020-19114-z)
Supplement: Supplementary file 13 — Source Data [file 41467_2020_19114_MOESM13_ESM.xlsx]

## Sheet: Figure 1a
Figure 1a	Speed			Directional persistence
	weg +/+ and +/-	weg -/-		weg +/+ and +/-	weg -/-
	1.27	1.43		0.36	0.49
	1.27	1.57		0.57	0.65
	2.09	1.95		0.58	0.2
	1.42	1.55		0.57	0.33
	2.26	1.69		0.5	0.44
	2.48	2.44		0.68	0.7
	2.93	2.43		0.81	0.75
	2.98	2.35		0.55	0.82
	3.38	2.6		0.45	0.81
	1.91	2.58		0.6	0.25
	2.54	2.14		0.6	0.28
	1.34	1.78		0.54	0.56
	2.15	2.07		0.58	0.49
	2.32	2.18		0.38	0.39
	1.7	2.7		0.31	0.13
	2.8	1.78		0.48	0.25
	2.15	1.85		0.79	0.29
	3.13	2.08		0.6	0.49
	1.77	2.33		0.53	0.65
	3.44	2.05		0.7	0.67
	3.15	1.42		0.06	0.49
	2.1	2.78		0.3	0.05
	3.32	3.72		0.3	0.35
	2.28	4.27		0.22	0.41
	3.61	3.44		0.4	0.56
	3.67	1.57		0.59	0.44
	3.25	1.93		0.79	0.43
	3.49	2.35		0.78	0.53
	2.95	3.24		0.7	0.2
	3.42	2.33		0.89	0.13
	3.84	2.49		0.83	0.28
	3.77	2.59		0.76	0.84
	2.52	1.92		0.38	0.77
	2.15	0.89		0.47	0.47
	2.64	2.31		0.44	0.92
	2.11	2.78		0.72	0.17
	1.64	2.64		0.45	0.25
	1.49	2.25		0.44	0.58
	1.33	1.75		0.65	0.41
	1.42	1.84		0.47	0.49
	1.81	1.89		0.57	0.58
	2.51	2.41		0.38	0.18
	2.21	2.04		0.23	0.16
	1.97	2.33		0.78	0.46
	2.03	3.2		0.65	0.64
	3.54	3.71		0.39	0.16
	2.3	2.52		0.3	0.59
	2.87	2.36		0.18	0.56
	2.66	4.24		0.42	0.1
	2.88	2.16		0.49	0.2
	2.92	1.95		0.84	0.63
	2.59	1.72		0.54	0.51
	3.01	3.23		0.47	0.36
		2.84			0.38
		1.57			0.4
		2.25			0.43

## Sheet: Figure 1b
Figure 1b	Speed			Directional persistence
	control MO	e-cadherin MO		control MO	e-cadherin MO
	3.15	2.09		0.71	0.34
	2.61	1.27		0.55	0.17
	2.72	1.99		0.51	0.42
	1.67	2.27		0.59	0.41
	3.51	2.4		0.86	0.62
	2.47	2.11		0.33	0.17
	1.47	1.25		0.39	0.22
	1.88	2.71		0.34	0.46
	1.08	1.99		0.48	0.52
	1.02	2.38		0.71	0.24
	2.71	1.57		0.69	0.12
	2.16	1.85		0.22	0.25
	1.96	1.54		0.47	0.08
	1.3	1.97		0.26	0.15
	2.82	1.82		0.37	0.24
	2.72	2.12		0.57	0.22
	2.54	2.45		0.73	0.3
	2.37	2.53		0.72	0.3
	2.94	3.78		0.76	0.35
	3.92	2.4		0.58	0.41
	3.26	2.05		0.63	0.56
	2.59	2.47		0.5	0.55
	3.2	2.26		0.33	0.4
	2.5	2.07		0.61	0.35
	3.59	2.39		0.43	0.55
	3.3	1.93		0.47	0.15
	2.69	2.02		0.62	0.42
	2.44	2.36		0.51	0.56
	2.15	2.55		0.21	0.14
	2.57	2.35		0.48	0.45
	2.19	4.49		0.36	0.17
	2.93	2.79		0.75	0.59
	3.8	2.26		0.54	0.4
	3.3	2.65		0.24	0.34
	2.49	2.54		0.43	0.27
	2.42	2.02		0.52	0.18
	3.42	2.26		0.8	0.36
	3.12	4.45		0.82	0.67
	1.84	1.88		0.25	0.28
	2.82	1.76		0.17	0.26
	3.46	2.19		0.58	0.16
	2.16	2.23		0.4	0.44
	2.18	2.01		0.7	0.19
	2.19	1.96		0.58	0.47
	1.61	2.22		0.25	0.24
	2.23	2.43		0.19	0.4
	1.72	2.86		0.12	0.4
	2.11	2.75		0.1	0.25
	1.68	2.21		0.55	0.42
	2.02	2.47		0.72	0.28
	3.13	2.31		0.47	0.22
	2.77	2.14		0.79	0.47
	1.99	2.12		0.53	0.45
	2.4	2.61		0.49	0.57
	2.65	2.74		0.52	0.6
	2.96	2.61		0.46	0.38
	2.61	2.81		0.55	0.46
	1.27	2		0.16	0.51
		2.75			0.15
		2.7			0.76
		2.65			0.66
		2.4			0.27
		2.41			0.23

## Sheet: Figure 1c
Figure 1c	Speed			Directional persistence
	Control	DN E-cadherin		Control	DN E-cadherin
	4.21	3.81		0.76	0.37
	4.05	3.48		0.61	0.32
	3.79	4.08		0.67	0.44
	3.29	4.1		0.46	0.2
	4.01	3.37		0.17	0.21
	4.6	2.3		0.5	0.31
	3.89	3.26		0.55	0.4
	4.35	2.51		0.7	0.41
	3.3	3.83		0.47	0.46
	4.26	3.69		0.71	0.55
	3.08	4.31		0.41	0.7
	3.57	4.04		0.54	0.1
	3.37	3.49		0.26	0.53
	3.56	4.27		0.45	0.46
	2.91	2.8		0.46	0.13
	2.38	3.05		0.49	0.04
	3.97	2.99		0.47	0.5
	3.11	3		0.38	0.58
	2.43	3.24		0.37	0.3
	3.46	3.34		0.48	0.11
	3.76	3.39		0.75	0.38
	3.18	4.23		0.67	0.21
	3.2	2.58		0.47	0.54
	3.29	4.76		0.5	0.11
	2.84	3.2		0.55	0.37
	2.77	4.86		0.44	0.46
	3.74	6.22		0.51	0.39
	3.65	2.91		0.72	0.36
	3.03	3.07		0.37	0.16
	2.88	3.18		0.41	0.48
	3.01	3.15		0.38	0.29
	3.75	2.47		0.65	0.14
	3.94	2.97		0.75	0.2
	4.42	3.03		0.7	0.55
	3.54	2.87		0.74	0.64
	2.7	3.05		0.36	0.42
	3.31	2.99		0.12	0.51
	3.65	3.6		0.19	0.09
	3.7	3.27		0.43	0.45
	3.29	2.72		0.5	0.22
	5.23	2.26		0.67	0.4
	4.42	3.26		0.31	0.25
	2.71	3.29		0.21	0.16
	2.95	3.12		0.33	0.2
	2.28	2.85		0.16	0.25
	4.04	2.73		0.23	0.39
	3.18	2.67		0.19	0.22
	2.21	3.03		0.71	0.23
	3.1	3.18		0.35	0.3
	2.82	3.5		0.38	0.35
	2.17	4.34		0.42	0.56
	2.18	2.8		0.31	0.19
	2.21	3.3		0.42	0.51
	2.77	3.48		0.61	0.45
	2.77	3.24		0.61	0.38
	5.18	3.72		0.52	0.14
	3.37	3.26		0.46	0.39
	2.86	4.66		0.39	0.24
	4.46	2.57		0.65	0.4
	3.73	3.1		0.47	0.45
	3.56	2.82		0.34	0.41
	4.44	2.08		0.43	0.1
	3.34	2.55		0.29	0.46
	3.15	2.62		0.1	0.35
	4.57			0.13
	3.61			0.26

## Sheet: Figure 1d
Figure 1d	Number of ectopic cells
	Control	DN E-cadherin
	5	5
	9	5
	13	8
	6	6
	1	7
	2	19
	6	6
	0	13
	0	4
	5	13
	3	8
	5	11
	3	7
	5	3
	0	0
	8	12
	3	4
	2	1
	7	23
	0	1
	3	6
	1	10
	2	1
	9	0
	7	5
	5	12
	0	7
	1	0
	4	11
	0	0
	0	11
	0	7
	0	11
	5	16
	6	7
	0	8
	5	10
	0	4
	1	5
	0	12
	2	4
	4	5
	5	5
	3	6
	1	9
	2	0
	0	4
	5	10
	4	6
	1	23
	4	8
	4	7
	1	12
	4	13
	9	6
	10	8
	1	6
	0	18
	2	20
	5	3
	1	8
	4	4
	0	4
	0	5
	7	13
	0	11
	2	12
	3	5
	5	23
	2	11
	2	1
	2	19
	1	7
	3	4
	2
	6

## Sheet: Figure 2b
Figure 2b	Ratio F/M
	+/+ and +/weg	weg/weg		control MO	e-cadherin MO		Control	DN E-cadherin
	2.33	1.96		1.57	1.03		2.33	1.67
	2.92	1.88		1.55	1.18		1.48	1.84
	2.25	1.6		2	1.49		2	1.43
	2.5	2.09		2.22	1.29		2.79	1.71
	1.85	2.54		2.05	1.58		1.62	1.74
	2.31	1.64		2.1	1.23		2.17	2.25
	2.99	1.73		1.81	1.1		1.77	1.56
	3.59	3.25		1.92	1.22		1.57	1.7
	2.69	2.22		2.58	2		2.34	2.14
	2.79	2.15		1.8	1.3		1.75	1.39
	2.88	1.84		1.67	1.3		1.63	1.02
	2.05	1.63		2.31	1.47		1.52	1.85
	2.73	1.56		1.95	1.39		1.6	1.51
	2.32	1.72		1.45	1.36		2.47	2.14
	1.72	1.69		1.72	1.64		1.77	1.1
	2.21	1.86		1.66	1.75		2.29	1.05
	2.05	1.83		1.45	1.85		2.03	1.62
	1.62	1.96		2.01	1.42		1.65	1.28
	2.03	1.6		1.82	1.78		2.62	1.52
	1.94			2.01	1.73		1.79	1.89
				1.42	1.55		0.99	2.01
				1.76	1.19		1.92	1.26
				2.25	1.28		2.54
				1.84	1.3		2.39
				2.25	1.91
				1.55
				2
				1.91

## Sheet: Figure 2c
Figure 2c	Actin flow V
	control MO	e-cadherin MO
	6.05016	8.4273
	3.96577	11.2364
	7.02399	16.2274
	3.74438	6.74082
	7.77753	6.32103
	5.85575	14.6912
	6.86819	12.36
	7.4149	9.61161
	9.88807	10.1129
	5.2975	13.9067
	12.36	8.82933
	8.65135	6.95355
	9.54938	18.5236
	5.61694	9.12829
	5.24438	11.2364
	5.61694	6.83988
	7.02399	10.2998
	2.40682	11.9865
	3.59463	8.23884
	6.74082	11.2364
	3.74438	8.02666
	6.82108	11.2364
	8.02666	6.55548
	7.77753	19.4777
	11.2364	14.0454
	7.22193	11.2364
	3.96577	11.2364
	5.9486	12.5319
	0.831062	10.5738
	7.15008	8.98915
	7.15008
	3.37107
	10.3722
	16.0531
	5.61694
	7.15008
	3.5105
	5.32341

## Sheet: Figure 2d
Figure 2d	Actin flow V
	Control	DN E-cadherin
	8.68257	11.2364
	9.73805	8.68257
	6.91482	10.896
	1.54918	12.6407
	5.61817	12.7362
	6.38418	14.9818
	6.38418	12.7362
	6.50563	19.4072
	5.94935	8.02666
	11.2364	14.0454
	15.3189	8.56292
	11.7254	16.8546
	7.81529	13.4815
	6.41951	15.8345
	6.74188	13.2795
	9.50757	14.5434
	15.7296	11.2364
	6.55548	12.3616
	11.2364	14.9818
	7.49089	13.2167
	5.1065	14.9818
	2.49722	9.36511
	7.02399	7.49089
	2.1305	8.02666
	6.17864	11.2364
	16.4799	10.3722
	13.9067	6.41951
		8.27811
		6.98726
		6.17864
		10.3002

## Sheet: Figure 2f
Figure 2f	Actin flow V	control MO region 1	control MO region 2	control MO region 3	control MO region 4		e-cadherin MO region 1	e-cadherin MO region 2	e-cadherin MO region 3	e-cadherin MO region 4
		-3.16127	-2.94542	-0.0723834	-0.54455		-2.79951	-5.22344	-3.25225	-3.34451
		0.47924	0.31592	0.608843	0.553166		-2.1844	-2.30532	-0.54269	0.375909
		-2.83246	-1.2747	4.9923	10.9464		-2.49088	-1.62567	0.229439	0.601564
		-3.28935	-0.263243	7.24647	8.30767		-3.30316	-5.18434	-4.3534	-5.16313
		-1.50043	-0.363223	0.541314	-0.0520142		-5.22134	-4.33006	-1.58327	-0.93045
		-6.2385	-4.44981	-3.24135	-3.59483		-8.38199	-1.44358	-0.612056	2.61052
		-1.96545	-1.10155	-0.491422	-0.738003		-2.90326	-1.45364	-0.998645	-0.747431
		-4.82332	-2.26942	0.638143	4.13089		-5.25982	-4.31995	0.794405	5.48241
		5.24591	2.78322	2.35281	2.62471		-1.51507	0.349928	1.68488	3.87962
		3.92628	2.2595	1.44043	2.07856		-2.80244	-0.867892	1.63011	4.2464
		-2.95284	-9.49954	-2.58607	0.878267		-2.43309	-3.06848	0.327283	0.444699
		0.624607	0.35722	0.317917	0.287908		-10.5198	-7.55392	-4.76652	-1.88146
		-0.304356	-0.0367027	0.986669	1.26737		-1.1318	-1.44012	-0.449241	0.890819
		-0.418685	2.12214	5.45442	5.1711		-3.86368	-3.66884	-1.48629	-1.48394
		-2.82616	-2.28411	-1.34107	-1.55939		-2.20222	-3.1862	-1.84438	2.51399
		-2.74336	-1.42143	-0.810273	-1.74467		-9.8935	-1.50552	0.727509	0.957603
		-0.768384	-0.0393893	0.443144	0.564523		-3.48307	-1.30129	0.0259493	4.42696
		-1.82868	-0.936848	1.26419	1.46457		-4.52327	-2.11123	-0.970274	1.16161
		-3.30457	-2.56683	-0.850611	-1.72535		-6.95332	-1.66261	-1.27812	0.723233
		1.06642	2.45162	4.05943	4.01689		-6.23285	-3.78979	-2.30163	2.13856
		-0.343995	-0.0043232	0.944661	1.4714		-4.76132	-2.73751	-0.785672	2.99655
		-0.0472021	-2.03123	-0.616132	2.26338		-1.96115	-0.889323	-2.17051	-3.4063
		-1.13094	-1.10551	0.796547	1.67131		-5.15054	-3.01335	-3.13405	-3.3808
		-1.03977	0.274867	0.447571	0.508584		-4.12634	-2.21108	0.793635	2.12006
		0.667553	0.112657	1.7685	4.13996		-3.56036	-1.86082	-0.165555	0.286574
		-5.98778	-7.1807	-3.8959	-3.91626
		-2.84031	-0.852415	1.05458	1.29847
		-12.3543	-8.26365	-3.2916	1.93933
		-2.97833	-2.16308	0.240028	2.72146
		-3.12385	-3.62523	-1.99122	0.0388543
		Control region 1	Control region 2	Control region 3	Control region 4		DN E-cadherin region 1	DN E-cadherin region 2	DN E-cadherin region 3	DN E-cadherin region 4
		-3.08336	-2.55094	1.03956	0.0148286		-5.23178	-2.43861	-1.5874	-2.48783
		0.201221	0.112786	-0.194265	0.246445		-4.91567	-2.93236	-1.83188	-2.48806
		-1.34227	-3.92991	0.523244	6.98478		-2.94348	-1.32348	0.175162	-0.658675
		-5.7042	-1.08935	-0.103629	-1.69892		-4.48366	-2.02753	-1.42998	-1.86903
		-5.388	-4.59428	-3.22887	-2.61471		-4.94102	-1.78084	-1.13989	-1.20292
		1.47553	0.238766	-2.01915	-4.37862		-5.29821	-3.20757	-2.10091	-2.7511
		-5.51651	-4.84411	-4.45058	-0.43513		-6.67342	-5.33032	-2.20528	-4.39877
		-0.18725	1.20492	1.9807	2.44815		-2.97086	-1.71401	-0.116468	-0.668909
		2.42915	2.45273	2.373	4.96638		-10.5727	-6.21261	-4.30566	-4.67119
		-4.01414	-2.00116	-1.51987	-1.99595		-2.87175	-2.00698	-1.82956	-1.95632
		-3.00472	-0.723308	-1.00247	-1.18834		-5.13317	-2.20271	-1.43226	-1.70578
		3.59557	4.99223	4.95701	5.13121		-1.60888	1.58973	2.11405	0.737909
		-0.789414	-0.694668	-0.451763	-0.297178		-3.03628	-1.55103	-1.37598	-2.25011
		-7.63151	-5.5436	-4.37291	-3.86523		-4.39288	-1.17095	-0.868213	-0.969323
		2.31279	1.4037	1.4817	1.50949		-9.29442	-5.25235	-3.07115	-3.92705
		1.4926	0.780272	0.938188	1.43334		-6.00457	-4.19953	-1.66581	0.527127
		-2.28901	-0.63885	-0.432806	-0.40524		-4.31507	-2.79425	-1.20285	0.219714
		0.382765	0.0286954	0.124411	0.33919		-11.3215	-9.85463	-6.84028	-4.74123
		-2.78037	-1.31096	1.14502	4.04651		-3.38855	-1.68058	-3.59928	-3.34894
		-3.67079	-0.0051768	2.71096	6.21526		-4.43184	-0.600465	1.0986	2.18464
		-3.97815	-0.978274	-0.836173	-1.54865		-7.73581	-5.49713	-3.65713	-2.76126
		-2.31902	-2.3527	-1.67876	-1.55069		-3.28562	-1.21115	-0.304292	-1.3696
		-2.21404	-0.642445	0.966058	1.64596		0.282052	-1.01194	-0.826164	-0.392011
		-4.11185	-0.687816	0.768379	0.721035		-0.690729	-0.241775	0.105634	0.394771
		-0.579177	0.421218	4.50023	7.58296		-2.39425	-2.32572	-1.29833	-0.76248
		-0.623733	-0.180155	-0.0331016	-0.115862		1.87636	4.1657	5.80624	6.18608
		-6.74973	-4.6242	-2.49383	-2.38522		-4.1645	-1.6442	-0.777234	-1.36465
							-3.63597	-1.27625	-0.699188	0.154334
							-8.13484	-6.13499	-3.36771	-3.47686
							-1.90285	-0.074853	-0.0970203	0.483549
							-6.6221	-3.90552	-2.34776	-1.4649
							-10.168	-6.59419	-5.21482	-4.57514
							-2.07331	-1.03926	1.77871	4.56106
							-1.90847	-0.907707	0.182007	0.746721
							-9.06079	-10.4507	-9.20336	-4.20194
							-14.1151	-9.15077	-6.90336	-6.22446
							-8.11506	-7.78482	-8.30218	-5.53645
							-3.00324	-1.87612	0.0770823	0.382421

## Sheet: Figure 3b
Figure 3b	Bleb orientation (degrees)
	Control
	35.484
	30.5369
	9.71101
	148.699
	155.406
	123.609
	163.251
	26.6845
	146.1
	33.5098
	11.4272
	3.16687
	29.4458
	22.6969
	15.7567
	50.7103
	32.8062
	14.9563
	11.8422
	129.96

## Sheet: Figure 3c
Figure 3c	Bleb frequency			Bleb frequency
	control MO	e-cadherin MO		Control	DN E-cadherin
	2.62	2.18		3.36	2.88
	3.49	3.05		4.32	1.44
	2.62	4.8		3.84	2.4
	1.31	5.24		1.44	3.05
	1.31	6.98		2.18	2.62
	1.31	5.67		3.93	4.36
	1.31	2.18		2.18	3.05
	2.18	2.18		0.87	3.49
	1.75	3.49		2.62	3.93
	3.93	4.8		2.18	4.36
	1.31	7.42		0.87	1.75
	7.85	4.8		2.62	4.8
	0.44	3.93		0.96	3.49
	1.75	2.62		3.36	3.93
	2.62	6.11		5.76	4.8
	1.31	3.93		3.36	5.28
	3.49	5.24		2.88	6.24
	3.93	3.05		1.92	2.88
	3.05	3.93		6.24	4.8
	4.36	3.05		3.84	5.28
	4.36	3.05		2.4	4.32
	3.49			2.88	5.28
	3.49			3.84	3.84
	1.75				6.72
	1.75				8.16
					6.24
					4.32
					5.76

[truncated: 26 more sheets: Figure 3e, Figure 3f, Figure 5e, Supplementary Fig.1b, Supplementary Fig.1d, Supplementary Fig.2, Supplementary Fig.3, Supplementary Fig.4a, Supplementary Fig.4b, Supplementary Fig.4d, Supplementary Fig.4e, Supplementary Fig.5a, Supplementary Fig.5b, Supplementary Fig.5c, Supplementary Fig.5d, Supplementary Fig.5e, Supplementary Fig.5f, Supplementary Fig.6b, Supplementary Fig.6c, Supplementary Fig.8a …]
